# Supplementary material for: Spatially-resolved quantification of proteins in triple negative breast cancers reveals differences in the immune microenvironment associated with prognosis
Source: Sci Rep. 2020 Apr 20;10:6598. doi: 10.1038/s41598-020-63539-x (PMC7170957; doi:10.1038/s41598-020-63539-x)
Supplement: Supplementary file 1 — Dataset 1. [file 41598_2020_63539_MOESM1_ESM.xlsx]

## Sheet: Sheet1
EPITHELIAL	DESeq_PVALS*RelapseStatus	DESeq_ADJ_PVALS*RelapseStatus	coefficient
CD45	9.56503e-08	1.76953e-06	-2.92529
CD3	5.57011e-08	1.76953e-06	-2.36415
HLA-DR	2.25289e-05	0.000104196	-2.20224
CD8A	9.64623e-06	5.09872e-05	-1.783
CD11c	0.000544937	0.00201627	-1.47289
Beta-2-Microglobulin	6.29632e-06	4.65927e-05	-1.3986
IDO-1	0.00143527	0.00408501	-1.18102
ICOS CD278	8.59076e-06	5.09872e-05	-1.06984
FoxP3	0.0056359	0.013033	0.52462
OX40L CD252 TXGP1	0.0110264	0.0214724	0.531445
Histone H3	0.00299417	0.00778378	1.08988
B7-H3	0.00315559	0.00778378	1.13692
STAT3	0.00955388	0.0196385	1.43239
CD66B	0.00861243	0.0187447	1.51618
Beta-Catenin	6.08627e-05	0.000250213	1.63642
PTEN	1.47045e-06	1.36017e-05	1.87077
B7-H4-VTCN1	0.000675906	0.0022735	2.04545
CD56	3.29134e-07	4.05932e-06	2.95215
STROMAL	DESeq_PVALS*RelapseStatus	DESeq_ADJ_PVALS*RelapseStatus	coefficient
MS4A1 (CD20)	8.7109e-09	1.61152e-07	-3.28988
CD3	2.99855e-05	0.000337183	-1.69956
CD45	0.0110342	0.0314051	-1.34682
ICOS CD278	0.000797434	0.00491751	-1.11714
CD45RO	0.000344373	0.00254836	-1.10468
CD4	0.001947	0.0102913	-0.91682
CD8A	0.0195615	0.0382665	-0.844105
CD11c	0.0155589	0.0359799	-0.818741
PD1	0.0196504	0.0382665	-0.497609
GZMB	0.0166025	0.0361349	0.418862
AKT	0.0135324	0.03338	0.571833
CD14	0.00800603	0.0296223	0.652229
PTEN	0.0042313	0.0173953	0.682751
CD68	0.00942114	0.0300251	0.705035
CD163	0.00973786	0.0300251	0.921862
Beta-Catenin	3.64522e-05	0.000337183	1.2129
B7-H4 VTCN1	0.00349047	0.0161435	1.35168
B7-H3	8.89592e-11	3.29149e-09	2.16877
