# Supplementary material for: Spatially-resolved quantification of proteins in triple negative breast cancers reveals differences in the immune microenvironment associated with prognosis
Source: Sci Rep. 2020 Apr 20;10:6598. doi: 10.1038/s41598-020-63539-x (PMC7170957; doi:10.1038/s41598-020-63539-x)
Supplement: Supplementary file 2 — Dataset 2. [file 41598_2020_63539_MOESM2_ESM.xlsx]

## Sheet: DSP TNBC
CASE NUMBER	RACE/ETHNICITY	RECURRENCE FREE DAYS	OVERALL SURVIVAL DAYS	NOTTINGHAM GRADE	STAGE (TNM) CLINICAL	OVERALL STAGE AT DX	TUMOR SIZE GREATEST DIM.	LVI?	LYMPH NODES	RECURRENCE STATUS	SITE OF 1st RECURRENCE	VITAL STATUS	CHEMO REGIMEN
MHC 074	BLACK OR AFRICAN AMERICAN	1182	1182	3	T2 N0 M0	IIA	2.1 CM	NO	0/2	NONE	N/A	ALIVE	TC; 4 CYCLES
MHC099	WHITE, UNKNOWN	2729	2729	3	T1C N1 M0	IIA	1.4 CM	YES	1/5	NONE	N/A	ALIVE	TC; 4 CYCLES
MHC 101	WHITE, NON-HISPANIC	1443	1443	3	T2 N1 M0	IIB	2.4 CM	YES	1/12	NONE	N/A	ALIVE	AC+T; 4 CYCLES
MHC 103	WHITE, NON-HISPANIC	3094	3094	3	T1C N0 M0	IA	1.7 CM	NO	0/2	NONE	N/A	ALIVE	FEC; 5 CYCLES
MHC 105	WHITE, HISPANIC	3053	3053	3	T2 N0 M0	IIA	2.1 CM; 1.8 CM	NO	0/3	NONE	N/A	ALIVE	DOSE DENSE AC+T; 4 CYCLES
MHC 071	WHITE, NON-HISPANIC	363	1528	3	T2 N0 M0	IIA	2.5 CM	NO	0/1	RECURRED	IPSILATERAL BREAST	ALIVE	AC (4 CYCLES)
MHC 075	BLACK OR AFRICAN AMERICAN; NON-HISPANIC	367	371	3	T2 N1 M0	IIB	2.4 CM	YES	1/21	RECURRED	LUNG, LIVER, SPLEEN AND BONE	DECEASED	TC
MHC 084	WHITE, UNKNOWN	529	728	3	T2 N0 M0	IIA	2.5 CM	NO	0/3	RECURRED	BRAIN	DECEASED	TAC; 6 CYCLES
MHC 098	WHITE; NON-HISPANIC	164	241	3	T2 N1 M0	IIB	3.4 CM	YES	1/7	RECURRED	LUNG AND LIVER	DECEASED	DECLINED TREATMENT
MHC 106	WHITE, NON-HISPANIC	285	993	3	T2 N1 M0	IIB	2.4 CM	NO	1/3	RECURRED	LN (SUPRACLAVICULAR)	DECEASED	AC+T; 4 CYCLES
