# Supplementary material for: Spatially-resolved quantification of proteins in triple negative breast cancers reveals differences in the immune microenvironment associated with prognosis
Source: Sci Rep. 2020 Apr 20;10:6598. doi: 10.1038/s41598-020-63539-x (PMC7170957; doi:10.1038/s41598-020-63539-x)
Supplement: Supplementary file 3 — Dataset 3. [file 41598_2020_63539_MOESM3_ESM.xlsx]

## Sheet: Sheet1
Index	Conjugated ID	Name
1	CAB-963	Beta-Catenin
2	CAB-1022	CD8
3	CAB-959	B7-H3
4	CAB-941	CD4
5	CAB-840	FOXP3
6	CAB-891	Mouse IgG1
7	CAB-1023	CD68
8	CAB-998	PTEN
9	CAB-836	IgG Rabbit Isotype
10	CAB-1196	CD14
11	CAB-837	S6
12	CAB-1044	GZMB
13	CAB-689	Ki-67
14	CAB-964	Beta-2-microglobulin
15	CAB-498	Histone H3
16	CAB-962	AKT
17	CAB-1019	CD3
18	CAB-852	CD66B
19	CAB-940	VISTA
20	CAB-1024	PD1
21	CAB-958	PSTAT3
22	CAB-619	CD44
23	CAB-957	STAT3
24	CAB-1020	CD56
25	CAB-833	PD-L1
26	CAB-1018	CD45
27	CAB-834	p-AKT
28	CAB-1052	HLA-DR
29	CAB-943	CD20
30	CAB-886	Pan-Cytokeratin
31	CAB-389	CD45RO
32	CAB-960	Bcl-2
33	CAB-1053	B7-H4 VTCN1
34	CAB-1057	STING TMEM173
35	CAB-1033	IDO-1
36	CAB-1036	CD11c
37	CAB-1138	ICOS CD278
38	CAB-1054	CD40
39	CAB-1040	OX40L CD252 TXGP1
40	CAB-1031	CD163
