# Supplementary material for: Spatially-resolved quantification of proteins in triple negative breast cancers reveals differences in the immune microenvironment associated with prognosis
Source: Sci Rep. 2020 Apr 20;10:6598. doi: 10.1038/s41598-020-63539-x (PMC7170957; doi:10.1038/s41598-020-63539-x)
Supplement: Supplementary file 4 — Dataset 4. [file 41598_2020_63539_MOESM4_ESM.xlsx]

## Sheet: Stromal ROIs
	MHC_75_ROI1	MHC_75_ROI2	MHC_75_ROI6	MHC_98_ROI1	MHC_98_ROI2	MHC_98_ROI3	MHC_106_ROI2	MHC_106_ROI4	MHC_106_ROI5	MHC_71_ROI1	MHC_71_ROI5	MHC_71_ROI6	MHC_84_ROI1	MHC_84_ROI4	MHC_84_ROI5	MHC_103_ROI2	MHC_103_ROI3	MHC_103_ROI6	MHC_105_ROI2	MHC_105_ROI3	MHC_105_ROI6	MHC_99_ROI2	MHC_99_ROI3	MHC_99_ROI4	MHC_74_ROI1	MHC_74_ROI2	MHC_74_ROI3	MHC_101_ROI1	MHC_101_ROI2	MHC_101_ROI3
AKT	7520.9	3770.55	6338.63	5513.49	8888.89	6235.28	7771.91	2587.45	5594.33	4317.24	934.569	3029.39	5026.01	5094.24	5221.8	10416.3	5228.77	10646.8	6563.12	4727.77	5005.07	5054.88	3658.82	3258.22	18326.4	15770.9	15825.8	7366.21	6272.1	5932.12
B7-H3	9657.19	3809.71	5346.06	7403.04	10401.8	4133.47	3856.32	1712.85	1982.04	9863.29	1118.59	3851.22	1732.53	2915.94	1632.59	2809.07	2285.06	4491.82	3454.02	2152.34	1023.55	1159.99	1639.09	1341.15	2398.21	1668.16	2250.35	2974.98	2212.43	2103.01
B7-H4 VTCN1	2630.22	429.071	706.893	383.622	602.541	430.93	123.251	63.4042	77.0841	359.535	77.0778	355.473	149.589	96.8137	110.353	180.492	159.974	751.526	716.107	211.086	94.2261	102.015	270.26	210.435	249.531	210.39	203.891	2898.36	1158.24	613.473
Bcl-2	2660.09	781.523	1242.18	556.87	1270.78	681.471	1716.03	390.682	642.914	504.101	184.987	677.916	671.882	507.119	1651.38	3124.25	1164.25	3882.03	794.879	479.322	1814.31	2426.57	1457.55	1588.84	4234.25	2872.53	3050.81	6390.52	3476.83	2701.77
Beta-2-Microglobulin	6895.33	4200.47	10295.3	3787.67	5604.01	4943.4	15138.5	4562.31	6441.44	6678.16	1952	6044.62	10276.8	6398.92	14134.5	27691.3	15404.9	42759.5	16625.6	5465.19	16652.2	18740.9	12953.9	18681.4	43152.3	16452.5	20927.4	21269	27717	17059.5
Beta-Catenin	10792.6	3414.69	4461.71	4946.15	6304.15	5306	4669.31	2415.89	3478.62	8522.77	988.523	4408.81	6439.92	2927.46	2127.22	2733.03	2514.16	4357.22	6563.12	2535.8	2246.65	4945.99	5228.8	3264.26	6006.21	5754.41	9994.96	3808.21	3943.95	3503.13
CD11c	2116.68	491.219	1504.46	2169.41	4317.27	4372.16	7876.19	2144.55	7531.28	1887.8	1260.22	4949.89	2110.3	3759.6	9806.52	12814	2812.38	39007.9	3911.14	972.471	7110.38	24092.7	17898	16553.9	13209.6	8653.12	10832.1	15598	45986.6	10566
CD14	121.38	100.457	258.381	176.104	441.112	278.784	109.029	38.229	65.6035	265.662	94.4204	229.642	263.682	154.441	142.441	220.804	198.486	338.543	140.834	223.069	126.559	166.204	191.864	127.872	320.409	212.261	217.915	1719.14	294.071	252.407
CD163	682.53	389.059	1030.6	144.691	534.966	538.435	630.475	183.686	278.815	329.496	141.631	316.937	341.434	336.543	135.397	418.704	428.572	114.207	210.058	782.585	83.1407	167.35	156.792	89.6112	1330.18	713.457	612.751	1862.8	356.707	813.814
CD3	412.693	327.763	3590.04	663.485	1581.44	2888.96	15342.3	3490.03	3795.98	622.381	569.413	4536.22	2093.4	5481.5	16153	37510.2	9537.21	54329.1	4775.24	2549.62	17541.8	47450.6	27172.4	28305.1	25772.5	10270.8	12291.7	44878.5	48617.3	35385.6
CD4	1436.02	795.144	3055.73	871.954	1677.17	2564.63	10455	2131.5	3675.43	1770.45	1163.88	3265.32	1307.42	4130.72	6800.39	12135.1	3491.77	13723.2	2704.5	1998.4	8242.01	22924.6	12933.3	11830.7	12154.2	9123.46	10365	22268.6	26060.9	17937.9
CD44	1689.99	650.418	1820.37	2236.05	2971.41	3203.28	6148.31	1426.59	1959.08	2492.34	857.491	4295.56	5188.28	1991.6	4970.57	11387.5	6765.31	22568.2	3789.4	994.593	5860.5	7484.9	5027.66	6066.38	11784.2	5027.86	4959.18	10414.2	25387.8	13362.8
CD45	271.705	193.252	1141.75	281.767	58082.3	1023.12	6875.97	1093.72	1619.59	475	397.914	1729.39	1073.32	1595.12	8543.33	30733.1	10055.6	37722.1	1428.63	839.735	13723.8	33671.7	12859	30241.3	14565	4837.11	4918.19	51235.5	34562.4	26432.5
CD45RO	157.794	103.011	640.591	212.277	461.76	685.115	2760.1	339.399	505.147	242.194	301.567	922.5	1193.33	1383.05	2559.24	5326.79	1651.09	7745.71	1198.29	483.931	1896.53	2844.95	1979.5	3110.21	5193.54	2303.07	3071.31	6699.39	10737.3	5901.56
CD56	87.7672	67.2552	71.1768	453.111	481.47	377.178	267.833	72.7284	137.767	361.413	99.2377	236.72	400.594	260.475	747.424	839.24	434.497	692.382	165.898	235.052	540.415	873.429	749.919	396.706	1457.37	650.808	530.763	2521.25	512.767	227.506
CD66B	19.6076	17.878	19.5005	15.2306	80.7142	35.5312	60.4402	6.5269	51.6627	189.624	629.148	696.79	23.6638	36.8814	50.8718	23.8212	41.4747	53.0249	31.0313	35.9492	40.6466	36.6794	51.5763	18.1236	559.259	174.858	102.485	675.206	46.7117	103
CD68	5205.34	3161	7239.55	4754.81	7330.91	4824.05	6233.64	2741.3	11973.5	3124.11	2410.61	10348.8	6612.33	7161.91	2450.46	11366.4	10066.5	12308.9	8414.26	3554.36	1770.9	3979.72	2530.33	3456.58	24311.3	9915.47	8756.51	14578	11587.7	13199.9
CD8A	594.763	304.777	3893.27	495.948	1099.03	1856.73	8519.71	2163.2	1831.16	307.905	263.992	2863.45	3049.24	3487.6	5145.1	18583.3	6041.48	19133.8	2896.65	742.027	6387.05	8286.11	8622.52	5399.83	11030.8	3957.21	4083.21	12874.4	15130.3	18826.4
FoxP3	21.475	19.5806	476.787	27.6055	187.707	55.5745	215.689	41.0263	76.264	128.607	36.612	53.4783	65.0753	73.7628	112.701	152.089	54.3121	158.055	68.0302	110.613	67.4363	123.793	167.107	72.4945	210.693	234.702	225.466	1334.85	191.093	118.846
GZMB	674.127	503.137	494.337	433.121	759.277	494.704	1296.5	363.642	593.711	755.681	183.06	467.148	580.607	318.102	498.544	1022.48	621.133	1258.32	527.532	416.641	639.26	591.456	508.542	390.665	2189.46	1491.43	1556.69	3097.09	974.575	1445.4
Histone H3	2030.78	1385.97	1522.99	304.613	677.624	574.877	5074.61	1085.33	2144.41	1451.28	1068.49	3473.73	1891.41	1302.37	1440.85	3307.49	2928.9	5613.5	1405.96	599.153	3990.75	3355.02	2974.92	3140.42	8019.93	3863.7	4056.24	2225.55	1712.41	1400.12
HLA-DR	2900.05	717.673	2345.91	1447.86	2743.34	3247.01	8386.97	1320.3	5961.71	1155.58	1806.51	11275.3	1185.72	2083.8	9548.25	11858.4	4304.48	27172.2	5984.27	589.013	4351.03	11674.4	6127.26	10016.3	19555.6	12352.3	11965.9	15669.8	26932.5	7739.72
ICOS CD278	82.1651	52.7826	186.23	99.951	211.171	242.341	1647.29	772.04	533.848	176.482	117.544	255.595	389.607	472.543	856.212	2326.23	636.933	3128.47	965.551	302.342	1425.4	2005.91	1947.52	1712.68	3156.51	1992.63	2514.65	2893.57	3729.5	2338.44
IDO-1	202.612	154.942	331.508	295.094	537.782	485.594	4022.24	291.846	718.358	1272.92	278.444	356.26	1448.56	1025.76	8135.58	3149.9	1248.19	2304.54	5936.53	1420.45	4078.51	2621.43	2294.11	2622.89	7643.21	7757.33	4546.01	5879.32	4229.53	1405.78
Ki67 (8D5)	864.6	300.52	197.93	167.537	1188.19	219.565	2092.89	271.333	789.702	550.099	200.402	176.164	9567.76	1417.63	1317.19	1306.5	1353.85	2717.52	833.072	233.209	672.516	546.753	611.695	284.943	4454.65	3250.3	5151.21	1179.22	1011.73	934.923
MmAb IgG2a	20.5413	11.9187	24.3756	17.1345	156.736	46.4639	41.4786	13.9862	20.5011	102.322	28.9042	25.1662	43.947	29.9661	46.176	48.5587	36.5372	100.951	33.4183	91.2555	35.1038	41.2644	90.7742	28.1923	51.4596	36.4677	74.4363	1099.01	98.7315	56.5934
MS4A1 (CD20)	177.402	214.536	547.964	86.6242	314.41	804.464	7350.01	523.085	756.08	444.96	123.325	490.742	230.722	578.577	10388.8	45291.5	7876.24	77180.8	634.949	556.751	25481.7	29396.3	16561.1	49537.9	14121.3	4649.16	5149.05	39513.9	27636.3	20645.3
OX40L CD252 TXGP1	67.2259	28.094	43.8761	128.508	463.637	146.68	253.612	46.6207	48.3825	334.19	64.5527	102.238	108.177	117.559	219.923	569.877	161.949	980.96	125.319	200.947	260.508	225.808	371.349	180.229	543.724	340.365	351.685	3340.12	627.423	229.769
P-AKT	119.513	110.673	116.028	158.018	555.614	331.625	250.057	83.9173	112.346	274.111	72.2605	90.4412	141.137	112.949	173.747	262.95	171.824	379.332	176.64	175.137	140.415	209.76	209.4	122.838	394.2	379.638	803.696	1835.27	638.039	220.714
Pan-Cytokeratin	464.979	179.631	239.856	1517.35	517.134	385.377	378.048	173.429	270.614	1130.24	172.462	438.836	3151.51	440.272	477.412	656.916	1771.56	6577.12	625.4	294.967	129.33	422.96	567.339	929.339	397.113	257.144	236.254	1023.58	876.905	250.143
PD1	55.0879	50.2286	78.0019	54.2591	335.058	151.236	491.818	64.3366	100.865	206.522	67.4431	141.56	158.04	87.5933	227.749	458.101	174.786	900.403	179.027	197.259	181.986	285.412	396.106	222.518	419.444	307.638	343.054	3106.67	713.414	490.099
PD-L1	179.269	121.741	221.33	309.372	1278.29	421.82	847.349	162.24	240.273	960.326	252.43	313.792	622.864	495.594	661.334	870.391	637.92	1652.95	694.624	757.698	462.817	625.843	1152.21	524.578	1479.71	1280.11	1350.64	10429.8	1698.61	934.923
PTEN	283.843	198.36	182.33	233.219	601.602	287.894	162.359	67.1339	113.166	251.581	84.7856	128.977	159.73	168.271	129.136	313.341	212.311	398.706	116.964	161.31	121.016	207.468	234.156	105.721	445.66	583.483	601.963	1369.57	213.387	198.077
Rabbit IgG	30.8119	22.986	37.0509	42.8362	190.523	112.06	66.3658	10.2566	15.5808	157.707	37.5754	39.3223	51.5532	64.5425	122.875	59.5531	48.3871	114.207	41.7729	76.5072	43.4179	52.7267	99.0264	29.1992	77.6749	54.234	48.5454	893.092	121.026	54.3297
S6	3372.5	1532.4	2277.66	950.011	1894.91	1216.26	3426.13	1216.8	1806.56	1426.88	296.75	2478.09	3738.87	1791.05	2724.38	5286.48	4477.29	6956.46	4318.13	1663.8	3813.39	4152.8	1894.91	3891.54	10563.8	4922.2	4621.52	4089.55	4130.8	2781
STAT3	4867.35	1964.87	3354.08	1880.98	4271.28	3405.53	6438.66	1887.21	3832.88	1467.24	569.413	1227.64	8220.62	3496.82	4184.79	6815.62	3877.88	5355.51	3672.44	1949.55	3673.89	2638.63	2377.67	1074.33	15245.6	13593.1	15994.1	4445.11	2457.67	2694.98
STAT3 (phospho Y705)	157.794	93.6465	230.106	108.518	360.398	160.346	260.723	51.2828	86.9246	334.19	65.5162	109.316	159.73	133.695	212.096	380.223	262.673	551.663	202.897	200.947	181.062	201.737	208.368	154.051	466.049	478.755	380.812	2115.41	523.383	339.561
STING TMEM173	6415.41	3604.54	7256.13	7647.68	23599.5	9571.57	37432.7	8836.5	11634.8	5346.09	2219.84	9149.5	3351.8	3042.72	7684.77	11476.3	10064.5	14828.6	8445.29	6266.21	12998.6	10960.3	8536.9	8098.24	26078.4	13000.3	15655.4	19997.6	22956.7	16401.9
VISTA	835.656	329.466	376.359	1040.44	1412.5	708.803	978.895	341.264	492.846	598.913	399.841	773.862	511.306	576.272	1303.1	2147.58	2600.07	2670.62	763.848	375.162	816.626	1609.31	1184.19	883.023	5114.89	3656.12	3116.62	2874.42	2245.34	1379.75

## Sheet: Epithelial ROIs
	MHC_75_ROI3	MHC_75_ROI4	MHC_75_ROI5	MHC_98_ROI4	MHC_98_ROI5	MHC_98_ROI6	MHC_106_ROI1	MHC_106_ROI3	MHC_106_ROI6	MHC_71_ROI2	MHC_71_ROI3	MHC_71_ROI4	MHC_84_ROI2	MHC_84_ROI3	MHC_84_ROI6	MHC_103_ROI1	MHC_103_ROI4	MHC_103_ROI5	MHC_105_ROI1	MHC_105_ROI4	MHC_105_ROI5	MHC_99_ROI1	MHC_99_ROI5	MHC_99_ROI6	MHC_74_ROI4	MHC_74_ROI5	MHC_74_ROI6	MHC_101_ROI4	MHC_101_ROI5	MHC_101_ROI6
AKT	22912.7	21395	23700.7	13607	13938.8	12386.2	5860.15	4038.35	5452.54	6633.2	11830.6	9700.32	4306.47	2028.16	2291.46	10930.7	9407.26	11081.7	9392.06	9206.6	7573.31	7452.85	7181.2	8439.4	14144.4	13004.7	12277.8	4755.79	3463.01	3050.18
B7-H3	28714.2	29068.6	27028	14962.6	9196.58	10670.4	3273.45	5322.18	3370.76	3513.58	5259.68	2967.16	2079.95	2181.24	3738.13	10268.6	6436.13	10438.2	4522.35	3636.74	5323.49	8518.4	8398.49	5845.73	3051.57	3517.01	4121.71	5265.24	6242.92	6215.42
B7-H4 VTCN1	37414.7	38239.1	47996.3	19501.5	11639.6	12357.3	1635.17	950.782	1030.77	7461.2	1572.75	1642.5	408.414	147.109	487.661	2455.03	4663.49	11236.3	4593.38	3966.73	3572.21	558.485	520.227	4553.42	6293.39	3161.12	903.702	3125.7	6108.24	6560.62
Bcl-2	39190.9	34263.8	38118.6	5275.81	4054.37	2850.73	727.088	745.238	899.138	561.165	896.257	599.404	405.944	325.581	380.702	1178.7	1301.05	1173.98	983.67	726.206	711.143	1046.4	1300.57	799.655	1811.63	1795.6	1690.35	965.467	1499.93	1024.28
Beta-2-Microglobulin	3718.91	3044.97	1918.83	2689.86	2755.3	2374.06	5367.84	8469.11	5353.31	1322.75	4248.01	2230.17	7125.84	7745.98	5440.41	22852.9	30224.1	28406.3	9551.62	10983.3	15151.2	12768.5	16281.4	13049	32758.1	11948.8	10431.8	10519.3	14926.6	19783.9
Beta-Catenin	94857.5	82684	101042	130044	130590	146894	47348.7	52699.7	43756	42293.5	34431	22790.2	5872.6	5131.63	3986.49	23883.2	23841.5	22197.3	14446.6	13622.1	13786.7	58781	48299.7	30750.1	32052.2	26845.8	15475	16201.7	9178.83	8928.24
CD11c	308.443	495.254	240.722	1203.99	1701.14	825.403	930.839	868.345	701.692	293.18	949.05	490.616	1241.71	1471.83	3875.9	1890.6	1606.52	2169.2	1331.02	749.042	1535.01	7214.94	9669.12	10679.9	1740.17	870.92	2635.71	7096.18	5324.36	8020.77
CD14	175.957	150.245	104.159	279.497	181.646	153.731	184.099	87.9336	169.095	51.5355	236.956	98.1231	218.205	121.719	172.222	187.128	180.609	210.639	87.5671	93.6303	65.9824	123.996	143.156	127.691	188.309	126.875	131.934	287.054	683.107	508.217
CD163	57.9624	67.8887	41.6635	148.11	77.5566	52.6194	56.8846	73.6444	71.8905	75.5855	186.618	51.1947	229.733	159.057	251.988	145.431	108.142	92.7585	89.513	92.4885	37.5733	40.3238	82.3381	63.3928	64.7011	69.8886	259.901	283.606	807.132	673.846
CD3	65.2077	51.1947	45.1354	284.275	168.379	159.922	720.883	322.057	230.86	48.0998	213.628	126.92	730.37	771.387	106.959	4418.85	5110.55	3888.13	971.022	1008.24	513.196	3502.12	2464.53	2592.77	1967.11	715.014	537.658	1393.03	2209.2	2866.24
CD4	421.262	437.381	315.948	633.049	749.033	737.704	594.702	625.428	384.766	534.824	599.142	531.145	876.115	731.81	1370.53	1238.7	1330.04	1108.27	373.62	392.79	381.231	2364.99	1753.43	1386.49	1255.39	1097.79	1405.65	1808.53	2913.62	3729.25
CD44	18417.6	16612.7	9736.52	25301.7	7838.31	6192.58	7848	10043.1	5637.84	2512.64	1752	804.183	3362.83	2371.66	2358.54	19048.4	18317.3	23020.5	3583.44	4453.15	3421	4514.25	4961.81	5641.96	17621.9	24836.3	19932	48146.6	58306.4	61726.2
CD45	96.259	92.3731	46.2927	306.969	182.666	415.797	189.271	142.892	183.27	35.5023	181.707	109.855	247.025	703.433	514.853	2782.51	2964.43	1598.15	164.432	278.607	189.699	14778.7	1701.97	2649.82	1280.5	303.209	456.315	1211.14	2059.98	2488.78
CD45RO	292.917	288.249	414.32	199.47	162.256	215.636	187.202	126.405	135.681	91.6187	175.568	169.582	573.098	540.643	978.947	759.697	1034.6	804.873	259.782	242.069	247.434	533.282	520.227	660.191	524.369	353.744	288.669	714.618	1186.96	1271.85
CD56	341.564	231.489	493.018	5242.36	2157.3	12915.5	312.348	116.512	201.496	1948.04	319.215	131.186	178.681	117.986	128.713	156.618	157.196	270.546	113.837	139.304	98.0571	101.818	1522.32	193.801	209.554	118.273	97.2149	133.614	771.281	175.217
CD66B	49.6821	57.8723	39.3488	114.665	66.3313	44.3654	52.7475	30.7768	52.6522	175.221	302.026	569.541	10.7044	132.174	496.725	28.4759	53.5137	31.8857	23.3512	20.553	10.0806	20.1619	43.0404	31.6964	196.035	544.056	25.7917	35.343	202.51	41.8429
CD68	359.16	924.844	561.299	3485.35	3794.15	2484.46	1941.32	1955.42	1298.08	1473.92	2305.71	931.103	4066.03	3422.33	6281.58	5356.53	5889.85	4322.93	3611.66	2337.33	2026.21	2146.23	3417.97	3142.47	1111.51	1092.41	2869.82	13158.8	11407.4	10167.8
CD8A	231.85	188.085	212.947	373.857	247.977	204.287	424.049	231.925	228.835	91.6187	195.212	127.987	1156.9	1342.65	132.339	3099.81	4400.38	3412.74	1493.51	1367.92	646.994	1273.22	2967.92	3250.24	1098.95	411.805	520.794	1768.01	3086.09	3093.76
FoxP3	57.9624	50.0818	53.2366	226.942	125.519	69.1275	88.9468	79.1403	115.43	34.357	119.092	61.8602	26.3493	49.2851	54.3859	81.3598	64.6623	59.9065	56.4321	38.8223	31.1583	38.3076	96.373	57.0536	106.226	68.8134	43.6475	64.6518	483.504	68.8665
GZMB	1243.09	1238.69	1418.87	1445.26	1510.31	1144.21	645.381	578.164	621.701	636.75	953.961	682.596	385.359	362.918	279.181	818.683	1014.53	1141.12	443.673	463.584	385.814	415.335	493.093	450.995	1743.07	1270.9	1473.1	712.032	1222.81	710.458
Histone H3	7519.59	7237.38	8263.25	2258.67	2502.22	2075.89	2605.31	2450.05	2345.05	3744.92	4807.87	4375.01	1780.23	1185.83	1439.41	1892.63	3522.98	3239.78	1632.64	1297.12	2609.05	2392.21	2446.75	1588.44	6800.38	2864.36	3120.8	805.131	961.195	970.233
HLA-DR	227.709	297.152	233.778	593.633	503.097	333.256	605.045	430.875	522.472	114.523	316.759	190.913	1052.33	2435.88	3908.54	2905.56	1652.23	2600.14	2242.69	2111.25	4444.65	19194.1	6647.87	6418.98	1413.77	1328.96	6770.32	4323.91	6035.57	5851.91
ICOS CD278	125.24	126.874	140.036	189.915	193.891	144.445	445.768	208.842	175.17	53.826	197.668	105.589	166.33	151.589	58.0117	674.269	613.177	516.936	220.864	266.047	197.031	792.363	485.608	428.355	1043.91	573.087	308.508	365.498	523.231	393.149
IDO-1	453.349	467.43	450.197	765.631	469.421	361.114	907.05	480.337	847.498	292.035	3187.24	1108.15	210.795	932.684	513.041	9126.54	4218.66	1923.77	1913.83	4782	663.489	626.027	1754.36	1043.27	2359.18	1123.59	921.557	1059.43	3458.17	1157.65
Ki67 (8D5)	3738.57	3987.63	6478.67	7915.5	12527.4	9480.78	2043.71	4108.7	7693.3	1965.22	5643.96	4331.28	6450.64	4758.26	2512.63	2379.77	2754.84	3621.45	1395.24	1773.27	3169.9	1713.76	548.297	227.309	16980.7	12673.5	15492.9	1986.1	3277.95	2674.46
MmAb IgG2a	35.1915	33.3879	25.461	171.998	63.2698	60.8734	76.5356	38.471	74.9282	36.6475	127.686	45.8619	16.4683	28.3763	61.6374	91.5298	89.1894	87.9274	38.9187	44.5315	29.3255	27.2186	77.6598	60.676	67.5982	45.1588	29.7597	58.6177	365.293	60.1492
MS4A1 (CD20)	134.556	117.971	114.575	314.136	159.195	169.208	811.898	109.917	224.785	550.858	261.511	127.987	77.4011	199.381	485.848	3452.71	3700.25	3262.97	116.756	151.864	146.627	53919	4808.36	7665.1	2744.49	576.312	211.294	268.952	1114.29	1338.1
OX40L CD252 TXGP1	110.75	99.0507	59.0232	477.773	224.506	132.064	212.024	122.008	184.283	41.2284	386.741	140.785	35.4069	89.6094	112.398	145.431	189.528	146.868	93.4049	78.7865	49.4868	77.6233	225.494	128.597	225.005	103.22	72.4152	99.9948	809.07	137.733
P-AKT	511.311	448.511	487.231	674.854	528.609	428.178	502.653	258.305	419.193	113.378	357.275	184.514	82.3416	109.025	159.532	409.85	496.116	493.746	157.621	288.884	145.711	270.17	265.728	244.515	432.628	738.669	598.169	348.258	839.108	274.594
Pan-Cytokeratin	14655.2	13568.8	21144.2	89621.8	50497.5	28528	19771	8493.29	6859.98	26782.4	25466	9850.71	12582.6	6298.79	21767.1	83477.2	100541	101129	17209.9	19446.6	8822.39	13386.5	14636.5	40109.6	23804.2	5344.87	2374.82	23029.8	6315.59	7754.02
PD1	107.644	73.4533	71.7537	464.634	200.014	177.462	215.127	149.487	170.107	45.8094	254.144	95.99	53.5221	101.557	132.339	226.79	199.561	187.45	113.837	99.3395	86.1437	272.186	221.752	148.52	177.687	117.198	124.991	227.574	976.698	285.927
PD-L1	513.381	555.352	498.804	1569.48	848.02	635.56	857.406	464.949	789.783	227.902	1109.89	461.819	182.798	388.307	658.07	1332.27	830.577	829.996	495.241	522.959	428.885	385.092	865.486	571.441	478.016	406.429	450.363	667.207	3945.55	934.492
PTEN	1291.73	1152.99	1341.33	569.744	531.671	533.416	116.872	62.6527	133.656	122.54	271.333	165.316	98.8099	89.6094	88.8304	370.187	372.366	372	69.0807	65.0845	39.4061	153.23	235.786	113.202	112.02	96.7689	106.143	200.852	491.256	108.966
Rabbit IgG	69.3479	54.5335	41.6635	280.692	127.56	142.382	174.791	51.661	83.0285	25.1952	149.785	65.0599	13.1747	67.207	90.6432	91.5298	82.5002	90.8261	56.4321	45.6733	24.7434	31.251	101.051	70.6377	83.0492	34.4067	37.6956	43.1012	383.703	148.194
S6	12501.2	13804.8	16582.1	4820.73	3308.4	3089.07	6484.84	6707.14	7209.31	4270.58	4724.38	2727.18	3068.05	2151.37	1510.12	8050.55	8046	7776.26	6862.34	4941.85	7455.09	3799.51	3214.93	3705.76	14527.8	6672.75	6927.06	3410.17	3414.57	3544.44
STAT3	41878.9	43275.1	52294.6	20582.5	19900.4	26876.1	30100.2	26463.6	32995.7	1709.83	3287.91	3549.5	5870.13	2715.16	2514.44	20003.3	15168.9	12358.1	3769.28	4535.36	3468.66	2130.11	2396.23	1674.48	38052	36147.5	22901.1	963.743	1047.43	728.764
STAT3 (phospho Y705)	588.939	459.64	542.782	541.078	420.438	274.446	333.033	253.908	312.876	143.154	408.841	199.446	115.278	119.479	145.029	397.646	413.616	481.185	251.999	202.104	153.042	141.133	203.974	157.577	402.692	415.031	305.533	520.663	1010.61	584.929
STING TMEM173	1452.17	1670.51	1224.44	3758.88	3640.06	3479.07	1930.97	795.799	2682.23	4996.66	5689.39	3929.19	2008.31	1214.95	2048.54	19811.1	15514.5	9755.11	2107.45	2627.36	1228.92	1894.21	2443.01	1947.97	5157.74	2496.64	2329.19	6543.63	5970.65	10285.5
VISTA	171.817	148.02	144.665	708.298	459.216	443.654	177.894	186.859	234.91	305.778	785.76	1731.02	246.201	787.816	1123.98	697.66	959.901	599.065	154.702	172.417	157.625	316.542	289.119	259.005	815.041	583.839	361.084	655.138	1013.52	1066.99
